# Supplementary material for: A Summary of Two Decades of QTL and Candidate Genes That Control Seed Tocopherol Contents in Maize (Zea mays L.)
Source: Genes (Basel). 2024 Apr 9;15(4):472. doi: 10.3390/genes15040472 (PMC11049817; doi:10.3390/genes15040472)
Supplement: Supplementary file 1 [file genes-15-00472-s001.zip]

Archive with 1 entries (1 files):
- genes-2823121-supplementary.pdf
